# Supplementary material for: The Development of New Primer Sets for the Amplification and Sequencing of the Envelope Gene of All Dengue Virus Serotypes
Source: Microorganisms. 2024 May 28;12(6):1092. doi: 10.3390/microorganisms12061092 (PMC11205395; doi:10.3390/microorganisms12061092)
Supplement: Supplementary file 1 [file microorganisms-12-01092-s001.zip › Supplementary Table S1.xlsx]

## Sheet: Sheet1
Supplementary Table 1: Sequences used for In-Silico PCR of DENV isolates from the Americas
	Accession Number	Serotype	Genotype	Location	Year
	AF514885	DENV-1	V	Argentina	2000
	AF425609	DENV-1	V	Aruba	1985
	JN379475	DENV-1	V	Bahamas	1977
	JN122281	DENV-1	V	Brazil	2011
	GQ868570	DENV-1	V	Colombia	2008
	JF804016	DENV-1	V	Costa Rica	2005
	JF804017	DENV-1	V	Dominican Republic	2007
	JX891661	DENV-1	V	El Salvador	2012
	JF967804	DENV-1	V	Honduras	2008
	AF425621	DENV-1	V	Jamaica	1977
	KM279416	DENV-1	V	Mexico	2012
	JF937635	DENV-1	V	Nicaragua	2009
	AF514883	DENV-1	V	Paraguay	2000
	KC692513.1	DENV-1	V	Argentina	2010
	FJ850087.1	DENV-1	V	Brazil	2006
	JX669461.1	DENV-1	V	Brazil	2010
	FJ850070.1	DENV-1	V	Brazil	2000
	FJ850075.1	DENV-1	V	Brazil	2002
	FJ850081.1	DENV-1	V	Brazil	2004
	FJ850077.1	DENV-1	V	Brazil	2003
	FJ850084.1	DENV-1	V	Brazil	2005
	FJ850090.1	DENV-1	V	Brazil	2007
	KP188545.1	DENV-1	V	Brazil	2013
	KP188568.1	DENV-1	V	Brazil	2014
	KP188543.1	DENV-1	V	Brazil	2012
	GU131832.1	DENV-1	V	Venezuela	2000
	FJ639815.1	DENV-1	V	Venezuela	2006
	JN819410.1	DENV-1	V	Venezuela	2005
	FJ850103.1	DENV-1	V	Venezuela	2008
	KC692510.1	DENV-1	V	Argentina	2009
	KF672760.1	DENV-1	V	Brazil	2011
	MT862855.1	DENV-1	V	Brazil	2019
	MT862856.1	DENV-1	V	Brazil	2018
	GU131948.1	DENV-1	V	Colombia	2001
	GU131834.1	DENV-1	V	Venezuela	2001
	FJ850104.1	DENV-1	V	Venezuela	2008
	FJ639740.1	DENV-1	V	Venezuela	1998
	FJ639743.1	DENV-1	V	Venezuela	1999
	KJ189302.1	DENV-1	V	Colombia	1998
	FJ639796.1	DENV-1	V	Venezuela	2004
	FJ639794.1	DENV-1	V	Venezuela	2004
	EU482609.1	DENV-1	V	Venezuela	2007
	FJ639812.1	DENV-1	V	Venezuela	2005
	FJ850093.1	DENV-1	V	Brazil	2008
	MT929528.1	DENV-1	V	Brazil	2015
	MT929577.1	DENV-1	V	Brazil	2017
	KJ189304.1	DENV-1	V	Colombia	2005
	GQ868567.1	DENV-1	V	Colombia	2007
	GQ868563.1	DENV-1	V	Colombia	2006
	GQ868569.1	DENV-1	V	Colombia	2007
	GU131949.1	DENV-1	V	Colombia	2006
	KC692517.1	DENV-1	V	Argentina	2010
	GQ868570.1	DENV-1	V	Colombia	2008
	MH450312.1	DENV-1	V	Venezuela	2015
	MF797878.1	DENV-1	V	Ecuador	2014
	MN449007.1	DENV-1	V	Ecuador	2015
	MN449013.1	DENV-1	V	Ecuador	2014
	MN449016.1	DENV-1	V	Ecuador	2015
	ON123593.1	DENV-1	V	Peru	2021
	MZ773407.1	DENV-1	V	Colombia	2019
	OM654347.1	DENV-1	V	Colombia	2021
	OM654348.1	DENV-1	V	Colombia	2021
	ON123581.1	DENV-1	V	Peru	2021
	ON123604.1	DENV-1	V	Peru	2021
	FJ850073.1	DENV-1	V	Brazil	2001
	HQ332182.1	DENV-1	V	Venezuela	2006
	HQ332183.1	DENV-1	V	Venezuela	2007
	FJ639735.1	DENV-1	V	Venezuela	1997
	AB519681.1	DENV-1	V	Brazil	2001
	AF514883.2	DENV-1	V	Paraguay	2000
	JX669467.1	DENV-1	V	Brazil	1996
	JX669468.1	DENV-1	V	Brazil	1997
	JX669470.1	DENV-1	V	Brazil	1998
	JX669471.1	DENV-1	V	Brazil	1999
	OK605754.1	DENV-1	V	Brazil	1997
	KF672761.1	DENV-1	V	Brazil	1988
	KF672762.1	DENV-1	V	Brazil	1989
	ON123583.1	DENV-1	V	Peru	2021
	AF514878.2	DENV-1	V	Paraguay	2000
	AY277659.2	DENV-1	V	Argentina	N/A
	AF514889.3	DENV-1	V	Argentina	2000
	AY277666.2	DENV-1	V	Argentina	N/A
	AY277664.2	DENV-1	V	Argentina	N/A
	JN819417	DENV-1	V	El Salvador	1993
	KJ189369	DENV-1	V	Mexico	2011
	KJ189368	DENV-1	V	Mexico	2012
	KJ189347	DENV-1	V	Mexico	2009
	KJ189339	DENV-1	V	Mexico	2008
	KJ189328	DENV-1	V	Mexico	2007
	GU131957	DENV-1	V	Mexico	2006
	KF973475	DENV-1	V	Nicaragua	2012
	KF973462	DENV-1	V	Nicaragua	2011
	JN819403	DENV-1	V	Nicaragua	2006
	JF937644	DENV-1	V	Nicaragua	2009
	KJ189367	DENV-1	V	Puerto Rico	2010
	KJ189359	DENV-1	V	Puerto Rico	2012
	EU056811.1	DENV-2	American	Peru	1995
	MW946575.1	DENV-2	American	Peru	1996
	GQ868592.1	DENV-2	American	Colombia	1986
	GQ868599.1	DENV-2	American	Venezuela	1987
	EU482607.1	DENV-2	Asian/American	Venezuela	2007
	FJ639788.1	DENV-2	Asian/American	Venezuela	2004
	FJ024477.1	DENV-2	Asian/American	Colombia	2004
	EU920828.1	DENV-2	Asian/American	Guyana	1993
	GQ868553.1	DENV-2	Asian/American	Colombia	1999
	KJ189305.1	DENV-2	Asian/American	Colombia	2000
	FJ898466.1	DENV-2	Asian/American	Venezuela	2000
	EU920832.1	DENV-2	Asian/American	Guyana	1999
	EU920833.1	DENV-2	Asian/American	Guyana	2000
	EU920829.1	DENV-2	Asian/American	Guyana	1997
	EU920831.1	DENV-2	Asian/American	Guyana	1998
	EU920835.1	DENV-2	Asian/American	Guyana	2002
	EU920834.1	DENV-2	Asian/American	Guyana	2001
	FJ850074.1	DENV-2	Asian/American	Brazil	2001
	FJ850076.1	DENV-2	Asian/American	Brazil	2002
	GQ868640.1	DENV-2	Asian/American	Brazil	2003
	FJ850078.1	DENV-2	Asian/American	Brazil	2003
	FJ850088.1	DENV-2	Asian/American	Brazil	2006
	FJ850082.1	DENV-2	Asian/American	Brazil	2004
	FJ850085.1	DENV-2	Asian/American	Brazil	2005
	FJ024473.1	DENV-2	Asian/American	Colombia	2005
	FJ639732.1	DENV-2	Asian/American	Venezuela	2005
	FJ850106.1	DENV-2	Asian/American	Venezuela	2008
	HQ332184.1	DENV-2	Asian/American	Venezuela	2006
	HQ332185.1	DENV-2	Asian/American	Venezuela	2007
	MH215277.1	DENV-2	Asian/American	Venezuela	2016
	FJ850107.1	DENV-2	Asian/American	Venezuela	2008
	FJ639734.1	DENV-2	Asian/American	Venezuela	2003
	GQ868558.1	DENV-2	Asian/American	Colombia	2007
	GU131947.1	DENV-2	Asian/American	Colombia	2007
	MZ773408.1	DENV-2	Asian/American	Colombia	2019
	KY474330.1	DENV-2	Asian/American	Ecuador	2014
	MN462632.1	DENV-2	Asian/American	Ecuador	2015
	EU920838.1	DENV-2	Asian/American	Surinam	2005
	JX669478.1	DENV-2	Asian/American	Brazil	2010
	EU920850.1	DENV-2	Asian/American	Guyana	2006
	FJ850091.1	DENV-2	Asian/American	Brazil	2007
	KC294202.1	DENV-2	Asian/American	Peru	2010
	KC294204.1	DENV-2	Asian/American	Peru	2011
	KC294223.1	DENV-2	Asian/American	Peru	2010
	GQ199890.1	DENV-2	Asian/American	Brazil	2008
	MW577840.1	DENV-2	Asian/American	Brazil	2011
	MN589866.1	DENV-2	Asian/American	Brazil	2009
	OM791802.1	DENV-2	Asian/American	Peru	2018
	EU920843.1	DENV-2	Asian/American	Guyana	2005
	ON123620.1	DENV-2	Asian/American	Peru	2021
	KP188551.1	DENV-2	Asian/American	Brazil	2012
	KP188553.1	DENV-2	Asian/American	Brazil	2013
	KP188569.1	DENV-2	Asian/American	Brazil	2014
	MK517773.1	DENV-2	Asian/American	Brazil	2017
	MN239505.1	DENV-2	Asian/American	Brazil	2019
	MN560056.1	DENV-2	Asian/American	Brazil	2019
	MT929718.1	DENV-2	Asian/American	Brazil	2018
	JN819408.1	DENV-2	Asian/American	Venezuela	2001
	EU687220.1	DENV-2	Asian/American	Venezuela	1996
	FJ898465.1	DENV-2	Asian/American	Venezuela	1998
	GQ868540.1	DENV-2	Asian/American	Venezuela	1990
	GQ868595.1	DENV-2	Asian/American	Venezuela	1991
	MN589879.1	DENV-2	Asian/American	Brazil	1999
	JX669487.1	DENV-2	Asian/American	Brazil	2000
	JX669488.1	DENV-2	Asian/American	Brazil	2002
	GQ868552.1	DENV-2	Asian/American	Colombia	1998
	OK605758.1	DENV-2	Asian/American	Colombia	1998
	KC294200.1	DENV-2	Asian/American	Peru	2007
	KC294201.1	DENV-2	Asian/American	Peru	2009
	KC294216.1	DENV-2	Asian/American	Peru	2002
	KC294222.1	DENV-2	Asian/American	Peru	2002
	MW946444.1	DENV-2	Asian/American	Guyana	2000
	EU854293.1	DENV-2	Asian II	Colombia	1994
	OM791801.1	DENV-2	Cosmopolitan	Peru	2019
	EF629370.1	DENV-3	V	Brazil	N/A
	EU529683.1	DENV-3	III	Venezuela	2007
	EU529684.1	DENV-3	III	Venezuela	2001
	EU854292.1	DENV-3	III	Venezuela	2005
	FJ373304.1	DENV-3	III	Venezuela	2004
	FJ639775.1	DENV-3	III	Venezuela	2002
	FJ639779.1	DENV-3	III	Venezuela	2003
	FJ639825.1	DENV-3	III	Venezuela	2006
	FJ639826.1	DENV-3	III	Venezuela	2008
	FJ639827.1	DENV-3	III	Venezuela	2008
	FJ850083.1	DENV-3	III	Brazil	2004
	FJ850092.1	DENV-3	III	Brazil	2007
	FJ850094.1	DENV-3	III	Brazil	2008
	FJ850111.1	DENV-3	III	Venezuela	2007
	FJ898443.1	DENV-3	III	Colombia	2003
	FJ898444.1	DENV-3	III	Colombia	2005
	FJ898445.1	DENV-3	III	Colombia	2007
	FJ898447.1	DENV-3	III	Brazil	2003
	FJ898457.1	DENV-3	III	Ecuador	2000
	FJ898458.1	DENV-3	III	Peru	2002
	FJ898464.1	DENV-3	III	Guyana	2002
	FJ898468.1	DENV-3	III	Venezuela	2000
	FJ898471.1	DENV-3	III	Venezuela	2002
	FJ898473.1	DENV-3	III	Venezuela	2003
	FJ913015.1	DENV-3	III	Brazil	2001
	GQ199891.1	DENV-3	III	Colombia	2001
	GQ252678.1	DENV-3	III	Venezuela	2001
	GQ868571.1	DENV-3	III	Colombia	2002
	GQ868575.1	DENV-3	III	Colombia	2004
	GQ868578.1	DENV-3	III	Colombia	2007
	GU131865.1	DENV-3	III	Brazil	2006
	GU131950.1	DENV-3	III	Colombia	2001
	GU131952.1	DENV-3	III	Colombia	2003
	GU131953.1	DENV-3	III	Colombia	2004
	GU131954.1	DENV-3	III	Colombia	2006
	HQ235027.1	DENV-3	III	Paraguay	2007
	HQ332171.1	DENV-3	III	Venezuela	2006
	JF808119.1	DENV-3	III	Brazil	2004
	JF808120.1	DENV-3	III	Brazil	2009
	JF808121.1	DENV-3	III	Brazil	2007
	JF808127.1	DENV-3	III	Brazil	2002
	JF808129.1	DENV-3	III	Paraguay	2004
	JN697379.1	DENV-3	V	Brazil	2006
	JQ922554.1	DENV-3	V	USA	1963
	JX669489.1	DENV-3	III	Brazil	2003
	JX669491.1	DENV-3	III	Brazil	2002
	JX669492.1	DENV-3	III	Brazil	2005
	JX669498.1	DENV-3	III	Brazil	2004
	JX669501.1	DENV-3	III	Brazil	2005
	JX669503.1	DENV-3	III	Brazil	2006
	KJ189257.1	DENV-3	III	Peru	2004
	KJ189261.1	DENV-3	III	Peru	2008
	KJ189266.1	DENV-3	III	Peru	2004
	KJ189292.1	DENV-3	III	Peru	2009
	KJ189293.1	DENV-3	III	Peru	2005
	KJ189294.1	DENV-3	III	Peru	2006
	KJ189297.1	DENV-3	III	Peru	2006
	KJ189299.1	DENV-3	III	Peru	2005
	KJ189301.1	DENV-3	III	Peru	2008
	KJ643590.1	DENV-3	III	Peru	2007
	MH544647.1	DENV-3	III	Colombia	2015
	MH544651.1	DENV-3	III	Colombia	2016
	MH888333.1	DENV-3	III	Bolivia	2011
	OK605762.1	DENV-3	III	Paraguay	2007
	OK605765.1	DENV-3	III	Ecuador	2001
	FJ024476.1	DENV-4	II	Colombia	1997
	FJ639736.1	DENV-4	II	Venezuela	1998
	FJ639742.1	DENV-4	II	Venezuela	1999
	FJ639748.1	DENV-4	II	Venezuela	2000
	FJ639764.1	DENV-4	II	Venezuela	2001
	FJ639773.1	DENV-4	II	Venezuela	2001
	FJ850095.1	DENV-4	II	Venezuela	2000
	FJ882580.1	DENV-4	II	Venezuela	2007
	FJ882592.1	DENV-4	II	Venezuela	2008
	GQ868579.1	DENV-4	II	Colombia	2001
	GQ868582.1	DENV-4	II	Colombia	2001
	GQ868583.1	DENV-4	II	Colombia	2004
	GQ868584.1	DENV-4	II	Colombia	2004
	GQ868585.1	DENV-4	II	Colombia	2005
	GQ868642.1	DENV-4	II	Venezuela	2007
	GQ868643.1	DENV-4	II	Venezuela	2007
	GU289913.1	DENV-4	II	Colombia	1982
	JF262781.1	DENV-4	II	Venezuela	1995
	JN559740.2	DENV-4	II	Brazil	1982
	JN819406.1	DENV-4	II	Venezuela	2006
	JN983813.1	DENV-4	II	Brazil	2010
	JQ513335.1	DENV-4	II	Brazil	2011
	KJ596671.1	DENV-4	II	Brazil	2012
	KP188563.1	DENV-4	II	Brazil	2013
	KT794007.1	DENV-4	II	Brazil	2011
	KY474335.1	DENV-4	II	Ecuador	2014
	MW945519.1	DENV-4	II	Brazil	2012
	OK605770.1	DENV-4	II	Ecuador	2006
	ON211314.1	DENV-4	II	Paraguay	2020
	OP811976	DENV-4	II	Paraguay	2018
	OP811968	DENV-4	II	Paraguay	2020
	OP811967	DENV-4	II	Paraguay	2019
